# Supplementary material for: Characterization of the Binding Modes of Cu2+ Ions with Tyrosine and Ado, AMP, ADP, and ATP: A Comprehensive Potentiometric, Spectroscopic, and Computational Approach
Source: Int J Mol Sci. 2025 Sep 11;26(18):8865. doi: 10.3390/ijms26188865 (PMC12469315; doi:10.3390/ijms26188865)
Supplement: Supplementary file 1 [file ijms-26-08865-s001.zip]

Archive with 1 entries (1 files):
- ijms-3827327-supplementary.pdf
